# Supplementary material for: Data from a cross-sectional study on Apolipoprotein E (APOE-ε4) and snoring/sleep apnea in non-demented older adults
Source: Data Brief. 2015 Sep 30;5:351–3. doi: 10.1016/j.dib.2015.09.014 (PMC4602351; doi:10.1016/j.dib.2015.09.014)
Supplement: Supplementary file 2 — Supplementary material [file mmc2.zip]

Archive with 4 entries (4 files):
- Supplementary table 2.docx
- Supplementary table 3.docx
- Supplementary table 1.docx
- Supplementary figure 1.docx
